# Supplementary material for: Low-Temperature Sealing Material Database and Optimization Prediction Based on AI and Machine Learning
Source: Polymers (Basel). 2025 Apr 30;17(9):1233. doi: 10.3390/polym17091233 (PMC12073874; doi:10.3390/polym17091233)
Supplement: Supplementary file 1 [file polymers-17-01233-s001.zip]

Archive with 38 entries (23 files):
- Supplementary File/
- Supplementary File/2.png
- Supplementary File/CACO31O3.csv
- Supplementary File/CO3DS.csv
- Supplementary File/database0.py
- Supplementary File/dl.png
- Supplementary File/FCSMD.py
- Supplementary File/FCSMD_user_interaction.db
- Supplementary File/Hot Melt Adhesive/
- Supplementary File/Hot Melt Adhesive/HMP-3(Toagosei Co., Ltd.)/
- Supplementary File/Hot Melt Adhesive/HMP-3(Toagosei Co., Ltd.)/Physical Properties of Materials.xlsx
- Supplementary File/Hot Melt Adhesive/TM55(Toagosei Co., Ltd.)/
- Supplementary File/Hot Melt Adhesive/TM55(Toagosei Co., Ltd.)/Physical Properties of Materials.xlsx
- Supplementary File/key_window.py
- Supplementary File/Silicone Rubber/
- Supplementary File/Silicone Rubber/DOWSILTM3145RTV/
- Supplementary File/Silicone Rubber/DOWSILTM3145RTV/Physical Properties of Materials.xlsx
- Supplementary File/Silicone Rubber/DOWSILTM7091/
- Supplementary File/Silicone Rubber/DOWSILTM7091/Physical Properties of Materials.xlsx
- Supplementary File/Silicone Rubber/DOWSILTM736/
- Supplementary File/Silicone Rubber/DOWSILTM736/Physical Properties of Materials.xlsx
- Supplementary File/Silicone Rubber/KE441R(3HIGH)/
- Supplementary File/Silicone Rubber/KE441R(3HIGH)/Physical Properties of Materials.xlsx
- Supplementary File/Silicone Rubber/KE45T(3HIGH)/
- Supplementary File/Silicone Rubber/KE45T(3HIGH)/Physical Properties of Materials.xlsx
- Supplementary File/synthetic rubber/
- Supplementary File/synthetic rubber/EBT/
- Supplementary File/synthetic rubber/EBT/Material Composition Ratio.xlsx
- Supplementary File/synthetic rubber/EBT/Performance Test Results.xlsx
- Supplementary File/synthetic rubber/EBT/Physical Properties of Materials.xlsx
- Supplementary File/synthetic rubber/EPT/
- Supplementary File/synthetic rubber/EPT/Material Composition Ratio.xlsx
- Supplementary File/synthetic rubber/EPT/Performance Test Results.xlsx
- Supplementary File/synthetic rubber/EPT/Physical Properties of Materials.xlsx
- Supplementary File/UV Adhesive/
- Supplementary File/UV Adhesive/UVX-6654(Toagosei Co., Ltd.)/
- Supplementary File/UV Adhesive/UVX-6654(Toagosei Co., Ltd.)/Physical Properties of Materials.xlsx
- Supplementary File/Supporting Information.pdf
