# Supplementary material for: Low-Temperature Sealing Material Database and Optimization Prediction Based on AI and Machine Learning
Source: Polymers (Basel). 2025 Apr 30;17(9):1233. doi: 10.3390/polym17091233 (PMC12073874; doi:10.3390/polym17091233)
Supplement: Supplementary file 1 [file polymers-17-01233-s001.zip › Supplementary File/CACO31O3.csv]

rubber	softener	CrosslinkAgent	Carbon Black	CalciumCarbonate	Rebound	RE-30℃(%)	AcidResistance	log(Resistivity)
100	70	2.5	40	0	33	39	0.12	1.70E+13
100	70	3	40	5	32.8	38.5	0.09	1.68E+13
100	70	3	40	0	32.5	38	0.1	1.70E+13
100	70	3	45	0	32	38	0.12	1.50E+13
100	70	3	40	10	31.5	37.5	0.14	1.60E+13
100	65	2.5	40	0	31.5	37.5	0.06	1.73E+13
100	65	3	40	0	31	37	0.08	1.72E+13
100	70	3.5	40	0	31	37	0.08	1.70E+13
100	60	3	40	0	30.5	36.5	0.05	1.75E+13
100	60	2.5	40	0	30.5	36.5	0.04	1.75E+13
100	10	2.5	40	0	9.39	16.67	-0.17%	1.71E+13
100	40	2.5	60	30	19.73	26.25	0.75%	1.21E+08
100	40	2.5	40	20	8.75	21	0.65%	1.04E+13
100	40	2.5	40	40	10.44	20.49	1.25%	1.00E+13
100	40	2.5	50	50	9.58	19.79	1.14%	9.36E+10
100	40	2.5	60	60	9.71	19.07	1.28%	1.36E+09
100	40	2.5	50	30	11.35	20.55	0.75%	2.13E+11
100	40	2.5	60	30	11.35	19.38	0.15%	1.37E+09
