# Supplementary material for: Low-Temperature Sealing Material Database and Optimization Prediction Based on AI and Machine Learning
Source: Polymers (Basel). 2025 Apr 30;17(9):1233. doi: 10.3390/polym17091233 (PMC12073874; doi:10.3390/polym17091233)
Supplement: Supplementary file 1 [file polymers-17-01233-s001.zip › Supplementary File/CO3DS.csv]

rubber	softener	CrosslinkAgent	Carbon Black	CalciumCarbonate	Rebound	RE-30��(%)	AcidResistance	log(Resistivity)
100	65	3.2	40	35	32.1	35.8	0.14%	1.20E+13
100	70	3.5	40	30	31.5	35.2	0.12%	1.05E+13
100	60	3	45	25	30.9	34.6	0.13%	1.18E+13
100	55	2.8	40	40	30.7	33.9	0.10%	1.45E+13
100	50	2.7	42	45	30.3	33.2	0.11%	1.30E+13
100	45	2.5	40	50	29.8	32.7	0.09%	1.60E+13
100	60	3.3	48	20	29.5	32.1	0.14%	1.02E+13
100	10	2.5	40	0	9.39	16.67	-0.17%	1.71E+13
100	40	2.5	60	30	19.73	26.25	0.75%	1.21E+08
100	40	2.5	40	20	8.75	21	0.65%	1.04E+13
100	40	2.5	40	40	10.44	20.49	1.25%	1.00E+13
100	40	2.5	50	50	9.58	19.79	1.14%	9.36E+10
100	40	2.5	60	60	9.71	19.07	1.28%	1.36E+09
100	40	2.5	50	30	11.35	20.55	0.75%	2.13E+11
100	40	2.5	60	30	11.35	19.38	0.15%	1.37E+09
