# Supplementary material for: Low-Temperature Sealing Material Database and Optimization Prediction Based on AI and Machine Learning
Source: Polymers (Basel). 2025 Apr 30;17(9):1233. doi: 10.3390/polym17091233 (PMC12073874; doi:10.3390/polym17091233)
Supplement: Supplementary file 1 [file polymers-17-01233-s001.zip › Supplementary File/database0.py]

import pandas as pd
import sqlite3
import os

# 根目录列表
base_dirs = ["synthetic rubber", "Hot Melt Adhesive", "Silicone Rubber", "UV Adhesive"]

# 数据库路径
db_path = "FCSMD_user_interaction.db"
conn = sqlite3.connect(db_path)
cursor = conn.cursor()

# 函数：清理列名
def clean_column_names(df):
    return df.rename(columns=lambda x: str(x).strip().replace(" ", "_").replace("-", "_").lower())


def clean_and_load_table(file_path, table_name, conn):
    try:
        # 读取 Excel 文件
        df = pd.read_excel(file_path)

        # 去掉未命名的列
        df.columns = [col if not col.startswith("Unnamed") else f"default_col_{i}" for i, col in enumerate(df.columns)]

        # 填充空白单元格
        df = df.ffill()

        # 插入数据库
        df.to_sql(table_name, conn, if_exists="replace", index=False)
        print(f"数据已成功加载到表 '{table_name}'")
    except Exception as e:
        print(f"加载表 '{table_name}' 时出错：{e}")
        

# 遍历根目录列表
for base_dir in base_dirs:
    if os.path.exists(base_dir):
        # 遍历每个子目录
        for sub_dir in os.listdir(base_dir):
            sub_dir_path = os.path.join(base_dir, sub_dir)
            if os.path.isdir(sub_dir_path):
                # 遍历子目录中的文件
                for file_name in os.listdir(sub_dir_path):
                    if file_name.endswith(".xlsx"):
                        file_path = os.path.join(sub_dir_path, file_name)
                        table_name = f"{os.path.basename(base_dir)}_{sub_dir}_{os.path.splitext(file_name)[0]}"
                        clean_and_load_table(file_path, table_name, conn)
    else:
        print(f"根目录 {base_dir} 不存在！")

# 提交更改并关闭连接
conn.commit()
conn.close()
