# Supplementary material for: Low-Temperature Sealing Material Database and Optimization Prediction Based on AI and Machine Learning
Source: Polymers (Basel). 2025 Apr 30;17(9):1233. doi: 10.3390/polym17091233 (PMC12073874; doi:10.3390/polym17091233)
Supplement: Supplementary file 1 [file polymers-17-01233-s001.zip › Supplementary File/FCSMD.py]

import sys
import sqlite3
import openai
from PyQt5.QtWidgets import (
    QApplication, QComboBox, QTableWidget, QTableWidgetItem, QMainWindow, QVBoxLayout, QLabel, QPushButton, QWidget,
    QSizePolicy
)
from PyQt5.QtWidgets import QHBoxLayout, QCheckBox, QLineEdit, QMessageBox
from PyQt5.QtCore import Qt
from PyQt5.QtWidgets import QAbstractItemView
from PyQt5.QtGui import QPalette, QBrush, QPixmap
from PyQt5.QtCore import QSettings
from key_window import KeyWindow
from PyQt5.QtWidgets import QMenu, QMessageBox
import os
import sys

# 设置全局 API 密钥
# openai.api_key = None

# 材料-成分映射
material_component_mapping = {
    "synthetic rubber": {
        "EBT": ["Material Composition Ratio_EBT", "Physical Properties of Materials_EBT", "Performance Test Results_EBT"],
        "EPT": ["Material Composition Ratio_EPT", "Physical Properties of Materials_EPT", "Performance Test Results_EPT"],
        "EPDM": []
    },
    "Hot Melt Adhesive": {
        "HMP-3(Toagosei Co., Ltd.)": ["Physical Properties of Materials"],
        "TM55(Toagosei Co., Ltd.)": ["Physical Properties of Materials_TM55"]
    },
    "Silicone Rubber": {
        "KE45T(3HIGH)": ["Physical Properties of Materials"],
        "KE441R(3HIGH)": ["Physical Properties of Materials"],
        "DOWSIL™736": ["Physical Properties of Materials"],
        "DOWSIL™3145RTV": ["Physical Properties of Materials"],
        "DOWSIL™7091": ["Physical Properties of Materials"]
    },
    "UV Adhesive": {
        "UVX-6654(Toagosei Co., Ltd.)": ["Physical Properties of Materials"]
    }
}


# 封面界面
class CoverWindow(QMainWindow):

    def __init__(self):
        super().__init__()
        self.setWindowTitle("Low temperature Sealing Materials Database")
        self.setGeometry(100, 100, 600, 400)

        # 设置背景图片
        self.set_background_image('2.png')

        # 布局
        self.layout = QVBoxLayout()

        # 添加标题
        label = QLabel("Sealing Material Design and Performance Retrieval Software SM-D＆P")
        label.setStyleSheet(
            """
            font-size: 40px;
            font-weight: bold;
            font-family: Arial, sans-serif;
            color: black;
            padding: 10px;
            border-radius: 5px;
            background-color: rgba(255, 255, 255, 0.8);
            """
        )
        label.setAlignment(Qt.AlignCenter)
        # 让标签大小适应内容
        label.adjustSize()
        # 设置标签的大小策略为固定大小
        label.setSizePolicy(QSizePolicy.Fixed, QSizePolicy.Fixed)

        # 创建水平布局来居中标签
        title_layout = QHBoxLayout()
        title_layout.addStretch()
        title_layout.addWidget(label)
        title_layout.addStretch()

        # 将水平布局添加到主布局中
        self.layout.addLayout(title_layout)

        # 添加按钮
        self.enter_button = QPushButton("Enter")
        self.enter_button.setStyleSheet(
            """
            QPushButton {
                font-size: 24px;
                font-weight: bold;
                color: white;
                background-color: rgba(91, 146, 229, 0.85);  /* 稍微透明的蓝色 */
                border: 2px solid rgba(255, 255, 255, 0.3);  /* 添加半透明白色边框 */
                padding: 15px 40px;  /* 增加内边距使按钮更大 */
                border-radius: 12px;  /* 增加圆角 */
                min-width: 180px;  /* 设置最小宽度 */
            }
            QPushButton:hover {
                background-color: rgba(74, 130, 209, 0.95);  /* 悬停时更深的蓝色 */
                border: 2px solid rgba(255, 255, 255, 0.5);  /* 悬停时边框更明显 */
                transform: scale(1.05);  /* 悬停时轻微放大效果 */
            }
            """
        )
        self.enter_button.clicked.connect(self.open_key_window)
        self.layout.addWidget(self.enter_button)

        # 设置中心窗口
        container = QWidget()
        container.setLayout(self.layout)
        self.setCentralWidget(container)
        self.showMaximized()

    def set_background_image(self, image_name):

        # 根据运行环境获取图片路径
        if getattr(sys, "frozen", False):
            base_path = sys._MEIPASS
        else:
            base_path = os.path.abspath(".")

        image_path = os.path.join(base_path, image_name)

        # 加载图片并设置为背景
        palette = QPalette()
        pixmap = QPixmap(image_path).scaled(
            self.size(), Qt.IgnoreAspectRatio, Qt.SmoothTransformation
        )
        palette.setBrush(QPalette.Window, QBrush(pixmap))
        self.setPalette(palette)

    def resizeEvent(self, event):

        self.set_background_image('2.png')
        super().resizeEvent(event)

    def open_key_window(self):
        self.key_window = KeyWindow()
        self.key_window.show()
        self.close()
        # print(f"当前设置的 API 密钥: {openai.api_key}")


# 主功能界面
def get_database_path(db_name):
    if getattr(sys, "frozen", False):
        base_path = sys._MEIPASS
    else:
        base_path = os.path.abspath(".")

    return os.path.join(base_path, db_name)


class MainWindow(QWidget):
    def __init__(self):
        super().__init__()
        self.selected_component = None
        self.setWindowTitle("Low temperature Sealing Materials Database")
        self.setGeometry(100, 100, 600, 400)
        self.showMaximized()
        self.setStyleSheet("""
            QWidget {
                background-color: #F5F5DC; /* 设置主窗口的背景颜色 */
            }
            * { 
                font-size: 18px; /* 设置全局字体大小 */
            }
            QLabel {
                font-size: 24px; 
                color: black; /* 标签字体颜色 */
            }
            QComboBox {
                font-size: 18px;
                padding: 5px;
                background-color: white; /* 设置选项栏的背景色 */
                border: 1px solid #ccc;
                border-radius: 5px;
            }
            QLineEdit {
                font-size: 18px;
                background-color: white; /* 输入框背景色 */
                border: 1px solid #ccc;
                border-radius: 5px;
            }
            QPushButton {
                font-size: 18px;
                padding: 8px;
                background-color: #5B92E5; /* 按钮背景色 */
                color: white; /* 按钮字体颜色 */
                border-radius: 5px;
            }
            QPushButton:hover {
                background-color: #4A82D1; /* 按钮悬停时的颜色 */
            }
            QTableWidget {
                font-size: 20px;
                background-color: white; /* 表格背景色 */
                gridline-color: #ccc;
            QHeaderView::section {
                font-size: 20px;  
                background-color: #e0e0e0;
                padding: 4px;
                border: 1px solid #ccc;
}
            }
        """)
        # 布局
        self.layout = QVBoxLayout()

        # 材料选择
        self.material_label = QLabel("Material Selection：")
        self.layout.addWidget(self.material_label)
        self.material_dropdown = QComboBox()
        self.material_dropdown.addItems(material_component_mapping.keys())
        self.layout.addWidget(self.material_dropdown)

        # 成分选择
        self.component_label = QLabel("Model Selection：")
        self.layout.addWidget(self.component_label)
        self.component_dropdown = QComboBox()
        self.layout.addWidget(self.component_dropdown)
        self.material_dropdown.currentIndexChanged.connect(self.update_components)
        self.component_dropdown.currentIndexChanged.connect(self.record_selected_component)

        # 表选择
        self.table_label = QLabel("Material Properties：")
        self.layout.addWidget(self.table_label)
        self.table_dropdown = QComboBox()
        self.layout.addWidget(self.table_dropdown)
        self.component_dropdown.currentIndexChanged.connect(self.update_tables)

        # 查询按钮
        self.query_button = QPushButton("Query")
        self.query_button.clicked.connect(self.query_data)
        self.layout.addWidget(self.query_button)

        # 表格展示
        self.table_widget = QTableWidget()
        self.table_widget.setSelectionBehavior(QTableWidget.SelectRows)
        self.layout.addWidget(self.table_widget)

        # ChatGPT 分析按钮
        self.chatgpt_button = QPushButton("ChatGPT Analysis")
        self.chatgpt_button.clicked.connect(self.analyze_with_chatgpt)
        self.layout.addWidget(self.chatgpt_button)

        self.store_button = QPushButton("Store Selected Cells")
        self.store_button.clicked.connect(self.store_selected_items)
        self.layout.addWidget(self.store_button)
        self.stored_selected_items = []


        self.setLayout(self.layout)
        self.update_components()

        self.table_widget.setContextMenuPolicy(Qt.CustomContextMenu)
        self.table_widget.customContextMenuRequested.connect(self.show_context_menu)

    def record_selected_component(self):

        self.selected_component = self.component_dropdown.currentText()

    def show_context_menu(self, pos):

        # 获取点击位置的单元格
        item = self.table_widget.itemAt(pos)
        if not item:
            return

        # 获取列名
        col = item.column()
        column_headers = [
            self.table_widget.horizontalHeaderItem(col).text()
            for col in range(self.table_widget.columnCount())
        ]

        # 检查是否为“试样”列
        if column_headers[col] == "Sample":
            menu = QMenu(self)
            show_sample_action = menu.addAction("View Material Composition Ratio")
            action = menu.exec_(self.table_widget.mapToGlobal(pos))
            if action == show_sample_action:
                self.show_sample_details(item.text())

    def show_sample_details(self, sample_name):

        db_path = get_database_path("FCSMD_user_interaction.db")

        try:
            conn = sqlite3.connect(db_path)
            cursor = conn.cursor()

            # 确保材料和型号已选择
            material = self.material_dropdown.currentText()
            component = self.component_dropdown.currentText()

            if not material or not component:
                QMessageBox.warning(self, "Not Selected", "Please select the material and model first!")
                return

            # 动态生成表名
            table_name = f"{material}_{component}_Material Composition Ratio"

            # 检查表是否存在
            cursor.execute(f"SELECT name FROM sqlite_master WHERE type='table' AND name=?", (table_name,))
            if not cursor.fetchone():
                QMessageBox.warning(self, "Not Found", f"Table Not Found {table_name}！")
                return

            # 查询“试样”列对应的内容
            cursor.execute(f'SELECT * FROM "{table_name}"')
            data = cursor.fetchall()
            columns_query = f'PRAGMA table_info("{table_name}");'
            cursor.execute(columns_query)
            columns = [info[1] for info in cursor.fetchall()]

            # 查找试样名对应的列索引
            if sample_name not in columns:
                QMessageBox.warning(self, "Not Found", f"sample {sample_name} not found in {table_name} ！")
                return
            sample_index = columns.index(sample_name)

            # 构建显示内容
            details = f"table: {table_name}\nsample: {sample_name}\n\n"
            for row in data:
                details += f"{row[0]}: {row[sample_index]}\n"

            QMessageBox.information(self, "Material Composition Details", details)

        except Exception as e:
            QMessageBox.critical(self, "error", f"Material Composition Query Failed：{str(e)}")
        finally:
            conn.close()

    def update_components(self):
        material = self.material_dropdown.currentText()
        components = material_component_mapping[material].keys()
        self.component_dropdown.clear()
        self.component_dropdown.addItems(components)
        self.update_tables()

    def update_tables(self):
        material = self.material_dropdown.currentText()
        component = self.component_dropdown.currentText()
        conn = sqlite3.connect(get_database_path("FCSMD_user_interaction.db"))

        try:
            # 根据材料和型号获取相关表名
            cursor = conn.cursor()
            query = f"SELECT name FROM sqlite_master WHERE type='table' AND name LIKE '{material}_{component}_%'"
            cursor.execute(query)
            tables = [row[0] for row in cursor.fetchall()]
            self.table_dropdown.clear()
            self.table_dropdown.addItems(tables)
        except Exception as e:
            QMessageBox.critical(self, "error", f"Failed to Load Table：{str(e)}")
        finally:
            conn.close()

    def query_data(self):
        try:
            # 获取选中的表名
            table = self.table_dropdown.currentText()
            db_path = get_database_path("FCSMD_user_interaction.db")

            # 检查表是否存在
            conn = sqlite3.connect(db_path)
            cursor = conn.cursor()
            cursor.execute("SELECT name FROM sqlite_master WHERE type='table';")
            tables = [row[0] for row in cursor.fetchall()]
            if table not in tables:
                QMessageBox.critical(self, "error", f"Table Not Found in Database：{table}")
                return

            # 查询表数据
            cursor.execute(f'SELECT * FROM "{table}";')
            rows = cursor.fetchall()
            columns = [desc[0] for desc in cursor.description]
            if not rows:
                QMessageBox.warning(self, "warning", f"No Data in Table {table} ！")
                return

            # 显示数据
            self.table_widget.setRowCount(len(rows))
            self.table_widget.setColumnCount(len(columns))
            self.table_widget.setHorizontalHeaderLabels(columns)

            for i, row in enumerate(rows):
                for j, value in enumerate(row):
                    self.table_widget.setItem(i, j, QTableWidgetItem(str(value)))

            # 调整表格尺寸以填充窗口
            self.table_widget.resizeColumnsToContents()
            self.table_widget.resizeRowsToContents()
            self.table_widget.horizontalHeader().setStretchLastSection(True)
            self.table_widget.setHorizontalScrollMode(QAbstractItemView.ScrollPerPixel)

        except Exception as e:
            QMessageBox.critical(self, "error", f"Query Failed：{str(e)}")
        finally:
            conn.close()

        # 设置单元格选择模式
        self.table_widget.setSelectionBehavior(QTableWidget.SelectItems)
        self.table_widget.setSelectionMode(QAbstractItemView.MultiSelection)

    def store_selected_items(self):
        selected_ranges = self.table_widget.selectedRanges()
        table_name = self.table_dropdown.currentText()

        for selection in selected_ranges:
            for row in range(selection.topRow(), selection.bottomRow() + 1):
                for col in range(selection.leftColumn(), selection.rightColumn() + 1):
                    item = self.table_widget.item(row, col)
                    if item:
                        # 获取列名
                        column_name = self.table_widget.horizontalHeaderItem(col).text()

                        # 获取当前行“试样”和“材料成本”列的值
                        sample_name = (
                            self.table_widget.item(row, self.get_column_index("sample")).text()
                            if self.get_column_index("sample") != -1
                            else "未知"
                        )
                        cost = (
                            self.table_widget.item(row, self.get_column_index("Material Cost (CNY/100g) (2024 Current Price)")).text()
                            if self.get_column_index("Material Cost (CNY/100g) (2024 Current Price)") != -1
                            else "未知"
                        )

                        # 构造存储数据
                        cell_data = {
                            "table": table_name,
                            "row": row + 1,  
                            "column": column_name,
                            "value": item.text(),
                            "sample": sample_name,
                            "cost": cost,
                        }

                        # 避免重复存储相同的单元格
                        if cell_data not in self.stored_selected_items:
                            self.stored_selected_items.append(cell_data)

        # 清除表格中所有选中的单元格
        self.table_widget.clearSelection()


    def get_column_index(self, column_name):
        headers = [
            self.table_widget.horizontalHeaderItem(col).text()
            for col in range(self.table_widget.columnCount())
        ]
        return headers.index(column_name) if column_name in headers else -1

        #QMessageBox.information(self, "存储成功", "选中的单元格内容已成功存储！")

    def get_sample_cost(self, sample_name, table_name):
        db_path = get_database_path("FCSMD_user_interaction.db")
        try:
            conn = sqlite3.connect(db_path)
            cursor = conn.cursor()

            # 检查表是否存在
            cursor.execute(f"SELECT name FROM sqlite_master WHERE type='table' AND name=?", (table_name,))
            if not cursor.fetchone():
                return f" {table_name} not exist"

            # 查询“材料成本(元/100g)(2024年现价)”所在的行
            cursor.execute(f'SELECT * FROM "{table_name}" WHERE "名称" = "材料成本(元/100g)(2024年现价)"')
            result = cursor.fetchone()
            if not result:
                return "Material Cost Information Not Available"

            # 获取列名，找到对应试样的成本值
            cursor.execute(f"PRAGMA table_info('{table_name}')")
            columns = [col[1] for col in cursor.fetchall()]
            if sample_name not in columns:
                return f"sample '{sample_name}' not exist in {table_name} "

            sample_index = columns.index(sample_name)
            return result[sample_index]
        except Exception as e:
            return f"Query Failed: {str(e)}"
        finally:
            conn.close()

    def analyze_with_chatgpt(self):
        if not self.stored_selected_items:
            QMessageBox.warning(self, "warning", "Please store some cells first for analysis!")
            return

        selected_data = []
        for item in self.stored_selected_items:
            table_name = item["table"]
            row = item["row"]
            column = item["column"]
            value = item["value"]
            sample_name = item["sample"]
            cost = item["cost"]

            selected_data.append({
                "table": table_name,
                "row": row,
                "column": column,
                "value": value,
                "sample": sample_name,
                "cost": cost
            })

        # 调用 ChatGPT 进行分析
        try:
            result = self.call_chatgpt(selected_data)
            QMessageBox.information(self, "ChatGPT Analysis Results", result)
        except Exception as e:
            QMessageBox.critical(self, "error", f"ChatGPT Analysis Failed：{str(e)}")
        finally:
            self.stored_selected_items.clear()

    def call_chatgpt(self, data):
        prompt = (
            f"Here is the selected data (including table name, row names, column names, sample information, and cost):\n"
            f"{data}\n\n"
            "Please analyze the characteristics of this data, taking into account the table name, row names, column names, and the cost of each sample, and provide the following:\n"
            "1. A comparison of the advantages of each material.\n"
            "2. An analysis of the feasibility of mass production for each material.\n"
            "3. Recommendations on the feasibility of using each material for fuel cells.\n"
        )

        response = openai.chat.completions.create(
            model="gpt-3.5-turbo",
            messages=[
                {"role": "system",
                 "content": "You are an expert in rubber sealing materials and fuel cell applications."},
                {"role": "user", "content": prompt}
            ]
        )
        return response.choices[0].message.content


# 主程序运行
if __name__ == "__main__":
    app = QApplication(sys.argv)
    cover_window = CoverWindow()
    cover_window.show()
    sys.exit(app.exec_())
