# Supplementary material for: Low-Temperature Sealing Material Database and Optimization Prediction Based on AI and Machine Learning
Source: Polymers (Basel). 2025 Apr 30;17(9):1233. doi: 10.3390/polym17091233 (PMC12073874; doi:10.3390/polym17091233)
Supplement: Supplementary file 1 [file polymers-17-01233-s001.zip › Supplementary File/Hot Melt Adhesive/HMP-3(Toagosei Co., Ltd.)/Physical Properties of Materials.xlsx]

## Sheet: Sheet1
Name	Manufacturer/Model	Softening Point (℃)	Crystallization Point (℃)	Melting Point (℃)	Melt Flow Index (g/min)	T-Peel Strength (N/mm) 0℃	T-Peel Strength (N/mm) 23℃	T-Peel Strength (N/mm) 50℃	T-Peel Strength (N/mm) 80℃	Creep Rupture (℃)	Remarks
Hot Melt Adhesive	Toyo-Morton / HMP-3	150	-	145	760	8AF	10AF	17AF	16AF	117CF	Failure Mode: SF – Substrate Failure; AF – Interfacial Failure; CF – Cohesive Failure
