# Supplementary material for: Low-Temperature Sealing Material Database and Optimization Prediction Based on AI and Machine Learning
Source: Polymers (Basel). 2025 Apr 30;17(9):1233. doi: 10.3390/polym17091233 (PMC12073874; doi:10.3390/polym17091233)
Supplement: Supplementary file 1 [file polymers-17-01233-s001.zip › Supplementary File/key_window.py]

from PyQt5.QtWidgets import (
    QMainWindow, QLabel, QVBoxLayout, QLineEdit, QCheckBox,
    QPushButton, QHBoxLayout, QWidget, QMessageBox, QApplication
)
from PyQt5.QtCore import QSettings, Qt
from PyQt5.QtGui import QPalette, QBrush, QPixmap
import openai
import requests
import os
import sys

class KeyWindow(QMainWindow):
    def __init__(self):
        super().__init__()
        self.setWindowTitle("Low temperature Sealing Material Database")
        self.setGeometry(100, 100, 800, 600)

        # 使用 QPalette 设置背景图片
        # 使用 QPalette 设置背景图片
        palette = QPalette()
        if hasattr(sys, "_MEIPASS"):
            background_image_path = os.path.join(sys._MEIPASS, "dl.png")
        else:
            background_image_path = "dl.png"

        background_image = QPixmap(background_image_path)
        # 获取屏幕大小
        screen_size = QApplication.desktop().screenGeometry()
        # 将图片缩放到屏幕大小的120%宽度
        scaled_image = background_image.scaled(
            int(screen_size.width() * 1.2),
            screen_size.height(),
            Qt.KeepAspectRatioByExpanding,
            Qt.SmoothTransformation
        )
        palette.setBrush(QPalette.Window, QBrush(scaled_image))
        self.setPalette(palette)

        # 设置窗口默认最大化
        self.showMaximized()

        # 设置 QSettings
        self.settings = QSettings("MaterialAnalysis", "UserSettings")

        # 创建中央窗口部件和主布局
        central_widget = QWidget()
        central_widget.setObjectName("centralWidget")
        central_widget.setAttribute(Qt.WA_TranslucentBackground)
        self.setCentralWidget(central_widget)
        main_layout = QVBoxLayout(central_widget)
        main_layout.setContentsMargins(50, 50, 50, 50)
        system_title = QLabel("Sealing Material Design and Performance Retrieval Software SM-D＆P")
        system_title.setStyleSheet(
            """
            font-size: 40px;
            font-weight: bold;
            font-family: Arial, sans-serif;
            color: black;
            padding: 10px;
            border-radius: 5px;
            background-color: rgba(255, 255, 255, 0.8);
            """
        )
        system_title.setAlignment(Qt.AlignCenter)  # 让标题居中
        main_layout.addWidget(system_title)  # 添加到主布局
        # 创建登录框容器，还原原始背景样式
        login_container = QWidget()
        login_container.setStyleSheet("""
            QWidget {
                background-color: rgba(255, 255, 255, 0.9);
                border-radius: 10px;
            }
        """)

        login_layout = QVBoxLayout(login_container)
        login_layout.setSpacing(15)
        login_layout.setContentsMargins(30, 30, 30, 30)

        # 标题
        self.title_label = QLabel("Login System")
        self.title_label.setStyleSheet("""
            QLabel {
                color: #333333;
                font-size: 32px;
                font-weight: bold;
                font-family: "Microsoft YaHei", sans-serif;
                margin-bottom: 30px;
                background-color: transparent;
                text-shadow: 2px 2px 4px rgba(0, 0, 0, 0.3);
            }
        """)
        self.title_label.setAlignment(Qt.AlignCenter)
        login_layout.addWidget(self.title_label)

        # 用户名输入
        username_layout = QHBoxLayout()
        username_label = QLabel("Username：")
        username_label.setStyleSheet("font-size: 20px; font-weight: bold;")
        self.username_input = QLineEdit()
        self.username_input.setPlaceholderText("Please enter your username")
        username_layout.addWidget(username_label)
        username_layout.addWidget(self.username_input)
        login_layout.addLayout(username_layout)

        # 密码输入
        password_layout = QHBoxLayout()
        password_label = QLabel("password：")
        password_label.setStyleSheet("font-size: 20px; font-weight: bold;")
        self.key_input = QLineEdit()
        self.key_input.setEchoMode(QLineEdit.Password)
        self.key_input.setPlaceholderText("Please enter your password")
        password_layout.addWidget(password_label)
        password_layout.addWidget(self.key_input)
        login_layout.addLayout(password_layout)

        # API密钥输入
        api_layout = QHBoxLayout()
        self.api_label = QLabel("APIkey：")
        self.api_label.setStyleSheet("font-size: 20px; font-weight: bold;")
        self.api_input = QLineEdit()
        self.api_input.setPlaceholderText("Please enter your APIkey")
        api_layout.addWidget(self.api_label)
        api_layout.addWidget(self.api_input)
        login_layout.addLayout(api_layout)

        # 记住密码和忘密码区域
        checkbox_layout = QHBoxLayout()

        # 记住密码选项
        self.remember_password_checkbox = QCheckBox("Remember Password")
        self.remember_password_checkbox.setStyleSheet("""
            QCheckBox {
                font-size: 20px;
                background: none;
                color: black;
                font-weight: bold;
            }
            QCheckBox::indicator {
                border: 1px solid #ccc;
                border-radius: 2px;
            }
            QCheckBox::indicator:checked {
                background-color: #0099FF;
            }
        """)

        # 忘记密码链接
        forget_password_label = QLabel("Forgot Password?")
        forget_password_label.setStyleSheet("""
            QLabel {
                font-size: 20px;
                text-decoration: underline;
                color: black;
                background: none;
                font-weight: bold;
            }
        """)
        forget_password_label.setCursor(Qt.PointingHandCursor)

        # 将两个控件添加到水平布局中
        checkbox_layout.addWidget(self.remember_password_checkbox)
        checkbox_layout.addStretch()
        checkbox_layout.addWidget(forget_password_label)

        # 将水平布局添加到主布局中
        login_layout.addLayout(checkbox_layout)

        # 按钮区域
        button_layout = QHBoxLayout()

        # 按钮样式
        button_style = """
            QPushButton {
                background-color: #0099FF;
                color: white;
                border: none;
                padding: 8px 20px;
                border-radius: 4px;
                min-width: 100px;
                font-weight: bold;
                font-size: 20px;
                border: 1px solid #0077CC;

                border-bottom: 3px solid #0077CC;
                margin-bottom: 3px;
            }
            QPushButton:hover {
                background-color: #0088EE;
            }
            QPushButton:pressed {
                background-color: #0077CC;
                border-bottom: 1px solid #0077CC;
                margin-top: 2px;
                margin-bottom: 1px;
            }
        """

        self.submit_button = QPushButton("Confirm")
        self.submit_button.setStyleSheet(button_style)

        self.reset_button = QPushButton("Register")
        self.reset_button.setStyleSheet(button_style)

        button_layout.addWidget(self.submit_button)
        button_layout.addWidget(self.reset_button)
        login_layout.addLayout(button_layout)

        # 加载保存的信息
        saved_username = self.settings.value("username", "")
        saved_key = self.settings.value("api_key", "")
        saved_remember_password = self.settings.value("remember_password", False, type=bool)

        if saved_username:
            self.username_input.setText(saved_username)
        if saved_key:
            self.api_input.setText(saved_key)
        self.remember_password_checkbox.setChecked(saved_remember_password)

        # 连接按钮信号
        self.submit_button.clicked.connect(self.set_user_info)
        self.reset_button.clicked.connect(self.toggle_register_mode)

        # 将登录容器添加到主布局并居中
        main_layout.addStretch(1)
        main_layout.addWidget(login_container, alignment=Qt.AlignCenter)
        main_layout.addStretch(1)

        # 设置登录框容器的固定大小
        login_container.setFixedWidth(600)
        login_container.setFixedHeight(500)

        # 设置输入框样式
        input_style = """
            QLineEdit {
                padding: 8px;
                font-size: 16px;
                min-width: 300px;
                border: 1px solid #ccc;
                border-radius: 4px;
                background-color: white;
                color: #333333;
            }
            QLineEdit:focus {
                border: 1px solid #0099FF;
            }
            QLineEdit::placeholder {
                color: #999999;
            }
        """

        self.username_input.setStyleSheet(input_style)
        self.key_input.setStyleSheet(input_style)
        self.api_input.setStyleSheet(input_style)

        # 修改标签样式，添加加粗效果
        label_style = """
            QLabel {
                font-size: 16px;
                min-width: 80px;
                color: black;
                background: none;
                font-weight: bold;
            }
        """

        # 为所有标签应用样式
        for layout in [username_layout, password_layout, api_layout]:
            label = layout.itemAt(0).widget()
            label.setStyleSheet(label_style)

        self.BASE_URL = "http://210.170.55.210:8000"
        self.is_register_mode = False

    def set_user_info(self):

        if self.is_register_mode:
            # 注册模式下的处理
            self.handle_register()
        else:
            # 登录模式下的处理
            self.handle_login()

    def handle_register(self):
        #处理注册请求
        username = self.username_input.text()
        password = self.key_input.text()
        email = self.api_input.text()

        if not username or not password or not email:
            QMessageBox.warning(self, "error", "Please fill in all required information!", QMessageBox.Ok)
            return

        try:
            register_data = {
                "email": email,
                "username": username,
                "password": password
            }

            response = requests.post(f"{self.BASE_URL}/register", json=register_data)

            if response.status_code == 201:
                QMessageBox.information(self, "Success", "Registration Successful, Please Log In", QMessageBox.Ok)
                # 切换回登录界面
                self.toggle_register_mode()
                # 清空输入框
                self.reset_fields()
            else:
                error_message = response.json().get("detail", "Registration Failed, Please Check Your Input Information")
                QMessageBox.warning(self, "error", error_message, QMessageBox.Ok)

        except requests.exceptions.RequestException as e:
            QMessageBox.critical(self, "error", f"Network Error：{str(e)}", QMessageBox.Ok)
        except Exception as e:
            QMessageBox.critical(self, "error", f"System Error：{str(e)}", QMessageBox.Ok)

    def handle_login(self):
        #处理登录请求
        username = self.username_input.text()
        password = self.key_input.text()
        api_key = self.api_input.text()

        if not username or not password or not api_key:
            QMessageBox.warning(self, "error", "Please fill in all required information!", QMessageBox.Ok)
            return

        try:
            login_data = {
                "username": username,
                "password": password
            }

            response = requests.post(f"{self.BASE_URL}/login", data=login_data)

            if response.status_code == 200:
                if self.remember_password_checkbox.isChecked():
                    # 如果勾选“记住密码”，保存用户名、密码和 API 密钥
                    self.settings.setValue("username", username)
                    self.settings.setValue("api_key", api_key)
                    self.settings.setValue("remember_password", True)
                else:
                    # 如果未勾选，清除保存的用户名、密码和 API 密钥
                    self.settings.remove("username")
                    self.settings.remove("api_key")
                    self.settings.setValue("remember_password", False)

                openai.api_key = api_key
                QMessageBox.information(self, "Success", f"Login Successful!\nWelcome {username}！", QMessageBox.Ok)

                from FCSMD import MainWindow
                self.main_window = MainWindow()
                self.main_window.show()
                self.close()
            else:
                QMessageBox.warning(self, "error", "Login Failed：" + response.json().get("detail", "Incorrect Username or Password"),
                                    QMessageBox.Ok)

        except requests.exceptions.RequestException as e:
            QMessageBox.critical(self, "error", f"Network Error：{str(e)}", QMessageBox.Ok)
        except Exception as e:
            QMessageBox.critical(self, "error", f"System Error：{str(e)}", QMessageBox.Ok)

    def toggle_register_mode(self):
        #切换注册模式
        self.is_register_mode = not self.is_register_mode

        if self.is_register_mode:
            # 切换到注册模式
            self.title_label.setText("User Registration")
            self.api_label.setText("Email：")
            self.api_input.setPlaceholderText("Please enter your email")
            self.submit_button.setText("Confirm Registration")
            self.reset_button.setText("Back")
        else:
            # 切换回登录模式
            self.title_label.setText("Sealing Material Database Login System")
            self.api_label.setText("API Key：")
            self.api_input.setPlaceholderText("Please enter the API key")
            self.submit_button.setText("Confirm")
            self.reset_button.setText("Registration")

    def reset_fields(self):
        #重置所有输入字段
        self.username_input.clear()
        self.key_input.clear()
        self.api_input.clear()
        self.remember_password_checkbox.setChecked(False)
