# Supplementary material for: Low-Temperature Sealing Material Database and Optimization Prediction Based on AI and Machine Learning
Source: Polymers (Basel). 2025 Apr 30;17(9):1233. doi: 10.3390/polym17091233 (PMC12073874; doi:10.3390/polym17091233)
Supplement: Supplementary file 1 [file polymers-17-01233-s001.zip › Supplementary File/Silicone Rubber/DOWSILTM7091/Physical Properties of Materials.xlsx]

## Sheet: Sheet1
Name	Manufacturer/Model	Heat Resistance	Color	Drying Time (min)	Cured Density (g/cm³)	Hardness	Elongation (%)	Tensile Strength (MPa)	Modulus at 100% (MPa)	Tear Strength (N/mm)	Tensile Shear Adhesion Strength (N/cm²)	Dielectric Breakdown Strength (volts/mil)	Volume Resistivity (Ω·cm)
Silicone Rubber	DOWSIL™ 7091 (Dow Corning)	-	black/white/grey	15	-	32	680	2.5	-	15	-	-	-
