# Supplementary material for: Low-Temperature Sealing Material Database and Optimization Prediction Based on AI and Machine Learning
Source: Polymers (Basel). 2025 Apr 30;17(9):1233. doi: 10.3390/polym17091233 (PMC12073874; doi:10.3390/polym17091233)
Supplement: Supplementary file 1 [file polymers-17-01233-s001.zip › Supplementary File/Silicone Rubber/KE441R(3HIGH)/Physical Properties of Materials.xlsx]

## Sheet: Sheet1
Name	Manufacturer/Model	Heat Resistance (℃)	Color	Drying Time (min)	Density at 23℃ (g/cm³)	Hardness	Elongation (%)	Tensile Strength (MPa)	Thermal Conductivity (W/m·K)
Silicone Rubber	KE441R (THREEHIGH)	-40℃ to 180℃	Semi-transparent	60	1.04	20	280	1.7	0.21
