# Supplementary material for: Low-Temperature Sealing Material Database and Optimization Prediction Based on AI and Machine Learning
Source: Polymers (Basel). 2025 Apr 30;17(9):1233. doi: 10.3390/polym17091233 (PMC12073874; doi:10.3390/polym17091233)
Supplement: Supplementary file 1 [file polymers-17-01233-s001.zip › Supplementary File/synthetic rubber/EBT/Material Composition Ratio.xlsx]

## Sheet: Sheet1
Name	EBT-1	EBT-2	EBT-3	EBT-4	EBT-5	EBT-6	EBT-7	EBT-8	EBT-9	EBT-10	EBT-11	EBT-12	EBT-13	EBT-14	EBT-15	EBT-16	EBT-17	EBT-18
Rubber (ii) (Mitsui Chemicals, EBT-K9330M)	100	100	100	100	100	100	43	54	75	100	100	100	100	100	100	100	100	100
Rubber (ii) (Mitsui Chemicals, EBT-8370EM)	0	0	0	0	0	0	57	46	25	0	0	0	0	0	0	0	0	0
Plasticizer (i) (Nippon Steel, PAO401)	30	30	30	30	20	40	13	16	23	10	10	40	40	40	40	40	40	40
Co-crosslinking Agent (i) (Osaka Organic Chemical, Viscort #230)	2.5	2.5	2.5	2.5	2.5	2.5	2.2	2.2	2.4	2.5	2.5	2.5	2.5	2.5	2.5	2.5	2.5	2.5
Carbon Black (Manufactured by CABOT Japan, SPHERON5200 (GPF grade))	80	70	60	50	60	60	52	54	57	40	40	60	40	40	50	60	50	60
Calcium Carbonate (Manufactured by Hakushika, whiteSB)	0	0	0	0	0	0	0	0	0	0	0	30	20	40	50	60	30	30
Organic Peroxide (NOF Corporation, PERHEXA-C)	5	5	5	5	5	5	0	0	0	0	2.5	0	0	0	0	0	0	0
Organic Peroxide (NOF Corporation, PERCUMYL-D)	0	0	0	0	0	0	2.3	2.4	2.5	2.7	0	2.7	2.7	2.7	2.7	2.7	2.7	2.7
Antioxidant (Seiko Chemical, Non-Flexible Type RD)	2	2	2	2	2	2	1.7	1.8	1.9	2	2	2	2	2	2	2	2	2
Material Cost (Yuan/100g) (Current Price in 2024)	4.212	4.31	4.419	4.54	4.55	4.351	4.38	4.349	4.31	4.7	4.68	3.86	4.14	3.91	3.74	3.6	3.94	3.86
