# Supplementary material for: Low-Temperature Sealing Material Database and Optimization Prediction Based on AI and Machine Learning
Source: Polymers (Basel). 2025 Apr 30;17(9):1233. doi: 10.3390/polym17091233 (PMC12073874; doi:10.3390/polym17091233)
Supplement: Supplementary file 1 [file polymers-17-01233-s001.zip › Supplementary File/synthetic rubber/EBT/Performance Test Results.xlsx]

## Sheet: Sheet1
Sample	Substrate	Compression Stress Relaxation (%)	Compression Set (%)	Rebound Resilience at Room Temperature (23℃) (%)	Rebound Resilience at -40℃ (%)	Rebound Resilience at -30℃ (%)	Rebound Resilience at -20℃ (%)	Acid Resistance (Mass Change %)	Rebound Resilience after High Temperature/High Humidity Aging (90℃/100%) (%)	Rebound Resilience after -40℃ Damp Heat Aging (%)	Surface Resistivity (Ω/cm²)	Volume Resistivity (Ω·cm)	Material Cost (CNY/100g) (2024 Current Price)
EBT-1	EBT （K9330M）	10.36	8.591	48.83	12.2	19.9	27.14	-0.0015	49.04	10.92	19500000000	3310000000	4.212
EBT-2		11.1	8.938	51.77	9.04	20.77	28.24	-0.0015	52.41	10.11	342000000000	5790000000	4.31
EBT-3		11.34	8.938	53.93	9.73	26.17	31.87	-0.0019	53.39	8.94	77900000000000	11800000000000	4.419
EBT-4		13.07	14.196	55.52	10.35	25.28	30.71	-0.0018	54.91	10.57	80900000000000	18000000000000	4.54
EBT-5		10.28	7.361	55.61	10.44	20.19	29.02	-0.0015	55.2	8.74	1480000000000	72200000000	4.55
EBT-6		13.23	9.989	52.37	13.94	25.16	31.4	-0.0021	52.61	9.66	118000000000000	21100000000000	4.351
EBT-7	EBT （K9330M）EBT （8370EM）	7.13	7.928	61.25	8.4	19.15	28.69	-0.0015	61.05	6.38	13100000000	89000000	4.38
EBT-8		8.3	7.479	58.73	10.82	20.32	29.88	-0.0015	57.89	7.88	193000000000	11700000000	4.349
EBT-9		7.53	8.013	54.86	11.87	22.08	32.85	-0.0019	55.31	9.42	101000000000	1100000000	4.31
EBT-10	EBT （K9330M）	8.4	7.479	59.39	9.39	16.67	29.45	-0.0017	62.13	6.21	43700000000000	17100000000000	4.7
EBT-11		19.08	18.162	58.76	12.04	20.16	30.03	-0.0007	58.4	7.19	51000000000000	14300000000000	4.68
EBT-12		9.04	6.994	50.07	19.73	26.25	33.75	0.0075	46.65	14.05	13200000000	121000000	3.86
EBT-13	EBT （K9330M）	10.78	2.744	55.74	8.75	21	33.44	0.0065	59.28	9.96	174000000000000	10400000000000	4.14
EBT-14		8.67	8.143	54.53	10.44	20.49	32.3	0.0125	58.58	9.82	254000000000000	10000000000000	3.91
EBT-15		11.61	7.479	51.69	9.58	19.79	29.54	0.0114	55.25	11.19	1830000000000	93600000000	3.74
EBT-16		7.52	10.406	48.63	9.71	19.07	27.33	0.0128	52.28	11.19	103000000000	1360000000	3.6
EBT-17		7.93	8.547	53.13	11.35	20.55	29.47	0.0075	55.77	12.35	10100000000000	213000000000	3.94
EBT-18		3.83	2.137	54.53	11.35	19.38	26.79	0.0015	59.36	11.69	10200000000	1370000000	3.86
