# Supplementary material for: Low-Temperature Sealing Material Database and Optimization Prediction Based on AI and Machine Learning
Source: Polymers (Basel). 2025 Apr 30;17(9):1233. doi: 10.3390/polym17091233 (PMC12073874; doi:10.3390/polym17091233)
Supplement: Supplementary file 1 [file polymers-17-01233-s001.zip › Supplementary File/synthetic rubber/EBT/Physical Properties of Materials.xlsx]

## Sheet: Sheet1
Sample	Hardness (Hs)	Specific Gravity (Vulcanized)	Tensile Condition M100%	Tensile Condition M200%	Tensile Condition M300%	Maximum Tensile Force TB (N)	Elongation EB (%)	Mooney Viscosity (100°C) (N·s/m²)	Vulcanization Test / Stress (MPa) (170°C × 10 min) t10min	Vulcanization Test / Stress (MPa) (170°C × 10 min) t90min	Torque Mk (N·m)
EBT-1（EBT-K9330M）	63	1.071	2.5	5.7	9.9	10.5	320	24.7	0.3	1.3	2.535
EBT-2（EBT-K9330M）	59	1.048	1.9	5.3	8.6	10.4	320	20.9	0.3	1.4	2.356
EBT-3 (EBT-K9330M）	54	1.035	1.5	3.8	6.6	8.9	350	17.1	0.3	1.4	2.107
EBT-4（EBT-K9330M）	50	1.007	1	2.8	5.1	8.2	400	14	0.3	1.4	1.904
EBT-5（EBT-K9330M）	61	1.038	1.9	5.3	10	11	310	26	0.3	1.4	2.922
EBT-6（EBT-K9330M）	48	1.024	1	2.7	4.9	9	420	12	0.5	1.4	1.695
EBT-7(EBT-K9330M+EBT-8370EM)	59	1.038	1.8	5.4	10.1	11.6	310	50.9	0.7	6.5	2.991
EBT-8(EBT-K9330M+EBT-8370EM)	59	1.038	1.9	5.5	10.6	10.6	300	44.4	0.8	6.7	2.995
EBT-9(EBT-K9330M+EBT-8370EM)	57	1.041	1.8	5.1	9.9	9.9	300	29.1	0.8	6.9	2.777
EBT-10（EBT-K9330M）	60	1.015	2.3	6.3	切断	9	250	27.2	0.8	6.9	3.77
EBT-11（EBT-K9330M）	55	1.011	1.2	2.3	4.3	9.5	440	27.3	0.3	1.3	1.886
EBT-12（EBT-K9330M）	53	1.122	1.4	3.4	6.3	6.9	310	13.5	0.9	7.1	2.192
EBT-13（EBT-K9330M）	44	1.03	0.8	1.8	3.7	5.7	380	9.7	0.9	7	1.76
EBT-14（EBT-K9330M）	47	1.1	0.9	3.7	5.8	5.8	380	9	0.9	7	1.885
EBT-15（EBT-K9330M）	53	1.142	1.2	2.6	5	7.2	380	11.4	0.9	7.1	2.098
EBT-16（EBT-K9330M）	56	1.178	1.5	3.1	5.7	7.3	330	14.2	1	7.1	2.354
EBT-17（EBT-K9330M）	50	1.095	1.2	2.4	4.7	7	380	11.4	0.9	7	1.988
EBT-18（EBT-K9330M）	58	1.109	2	4.8	切断	7.5	250	12.3	0.8	6.8	3.234
