# Supplementary material for: Low-Temperature Sealing Material Database and Optimization Prediction Based on AI and Machine Learning
Source: Polymers (Basel). 2025 Apr 30;17(9):1233. doi: 10.3390/polym17091233 (PMC12073874; doi:10.3390/polym17091233)
Supplement: Supplementary file 1 [file polymers-17-01233-s001.zip › Supplementary File/synthetic rubber/EPT/Material Composition Ratio.xlsx]

## Sheet: Sheet1
Name	EPT-1	EPT-2	EPT-3
Rubber (ii) (Mitsui Chemicals, EPT-9090M)	100	100	100
Plasticizer (i) (Nippon Steel, PAO10)	30	30	30
Co-crosslinking Agent (i) (Osaka Organic Chemical, Viscort #230)	2.5	2.5	2.5
Carbon Black (Manufactured by CABOT Japan, SPHERON5200 (GPF grade))	70	60	50
Organic Peroxide (NOF Corporation, PERHEXA-C)	5	5	5
Antioxidant (Seiko Chemical, Non-Flexible Type RD)	2	2	2
Material Cost (Yuan/100g) (Current Price in 2024)	4.25	4.36	4.48
