# Supplementary material for: Low-Temperature Sealing Material Database and Optimization Prediction Based on AI and Machine Learning
Source: Polymers (Basel). 2025 Apr 30;17(9):1233. doi: 10.3390/polym17091233 (PMC12073874; doi:10.3390/polym17091233)
Supplement: Supplementary file 1 [file polymers-17-01233-s001.zip › Supplementary File/synthetic rubber/EPT/Performance Test Results.xlsx]

## Sheet: Sheet1
Sample	Base Material	Compression Stress Relaxation (%)	Compression Set (%)	Resilience at Room Temperature (23℃) (%)	Resilience at -40℃ (%)	Resilience at -30℃ (%)	Resilience at -20℃ (%)	Acid Resistance (Mass Change %)	Warm Humid Aging Resilience (90℃/100%) (%)	Warm Humid Aging Resilience at -40℃ (%)	Surface Resistivity (Ω/cm²)	Volume Resistivity (Ω·cm)	Material Cost (Yuan/100g) (Current Price in 2024)
EPT-1	EPT （9090M）	8.24	3.155	58.62	6.78	10.53	13.76	-0.0011	61.89	6.47	4040000000000	229000000000	4.25
EPT-2		8.33	7.361	59.66	6.1	9.93	12.97	-0.0012	62.74	6.13	221000000000000	17400000000000	4.36
EPT-3		9.86	7.361	60.55	5.59	9.68	12.66	-0.0012	62.58	6.15	1.27e+16	189000000000000	4.48
