# Supplementary material for: Low-Temperature Sealing Material Database and Optimization Prediction Based on AI and Machine Learning
Source: Polymers (Basel). 2025 Apr 30;17(9):1233. doi: 10.3390/polym17091233 (PMC12073874; doi:10.3390/polym17091233)
Supplement: Supplementary file 1 [file polymers-17-01233-s001.zip › Supplementary File/synthetic rubber/EPT/Physical Properties of Materials.xlsx]

## Sheet: Sheet1
Sample	Hardness (Hs)	Specific Gravity (Vulcanized)	Tensile Condition M100%	Tensile Condition M200%	Tensile Condition M300%	Maximum Tensile Force TB (N)	Elongation EB (%)	Mooney Viscosity (100°C) (N·s/m²)	Vulcanization Test / Stress (MPa) (170°C × 10 min) t10min	Vulcanization Test / Stress (MPa) (170°C × 10 min) t90min	Torque Mk (N·m)
EPT-1（EPT-9090M）	63	1.57	3.3	10.9	-	16.2	250	55.2	0.3	1.1	3.502
EPT-2（EPT-9090M）	59	1.031	2.2	7.1	-	13.6	270	47.7	0.3	1.3	3.605
EPT-3（EPT-9090M）	57	1.011	1.8	5.8	-	12.2	280	42.9	0.3	1.3	3.367
