# Supplementary material for: Low-Temperature Sealing Material Database and Optimization Prediction Based on AI and Machine Learning
Source: Polymers (Basel). 2025 Apr 30;17(9):1233. doi: 10.3390/polym17091233 (PMC12073874; doi:10.3390/polym17091233)
Supplement: Supplementary file 1 [file polymers-17-01233-s001.zip › Supplementary File/UV Adhesive/UVX-6654(Toagosei Co., Ltd.)/Physical Properties of Materials.xlsx]

## Sheet: Sheet1
Name	Manufacturer/Model	Viscosity (Pa·s)	Specific Gravity	Thread Formation (mm)	Microsphere Content (%)	Toluene Content (ppm)	RT Tensile Strength (MPa)	RT Elongation (%)	RT Elastic Modulus (MPa)	Elastic Modulus at -30℃ (MPa)	Adhesion Strength (MPa)	Volatility (%)	Remarks
UV Adhesive	Toyo-Morton	9.8	0.98	41.7	28.1	10	1.7	184	1	320	0.9	3.5	Rt: Specified total extension length
